# Supplementary material for: Gonadal sex patterns p21-induced cellular senescence in mouse and human glioblastoma
Source: Commun Biol. 2022 Aug 2;5:781. doi: 10.1038/s42003-022-03743-9 (PMC9345919; doi:10.1038/s42003-022-03743-9)
Supplement: Supplementary file 4 — Supplementary Data [file 42003_2022_3743_MOESM4_ESM.xlsx]

## Sheet: Figure 1
1a	IC50 Irradiation (Gy)
	Male	Female
	3.057	6.408
	4.881	5.077
	3.781	3.755
	7.331	2.916
		0.8288
1b	MC5 Gene Set Spearman Correlation
	Male	Female
	0	-0.6
	0	-0.6
	0	-0.7
	0	-0.6
	0.4	-0.9
	0.4	-1
	-0.8	-0.7
	-0.8	-0.7
	0.4	-0.6
	0	-0.9
	-0.6	-0.6
	0	-0.5
	0.6	-0.7
	0	-0.6
	0.2	-0.5
	0.8	0.1
	0.4	-0.3
	Olkin Average Male	Olkin Average Female
	0.0955294	-0.685265
1b	FC3 Gene Set Spearman Correlation
	Male	Female
	0	0.1
	-0.6	-0.3
	-0.4	0.2
	-0.8	0.3
	0.4	0.6
	-0.4	0.6
	0	-0.7
	-0.8	0.8
	-0.8	0.6
	Olkin Average Male	Olkin Average Female
	-0.465778	0.282611

## Sheet: Figure 2
2a	Percent Cell Number
	Irradiation Dose (Gy)	Male					Female
	0	100	100	100	100	100	100	100	100	100	100
	2	94.409	95.646	83.228	84.621	100	82.574	78.029	80.871	82.301	98.432
	3	81.824	80.745	70.245	78.785	87.2168	71.115	64.236	64.812	72.911	61.53
	4	69.217	69.105	49.001	57.992	94.9575	57.17	50.468	47.024	56.265	78.344
	6	47.71	42.015	30.014	39.252	54.4207	44.35	37.938	29.88	41.609	24.906
	8	34.201	31.184	18.299	27.159	65.7247	35.148	28.711	20.315	34.699	31.4717
	9	28.317	23.341	16.219	24.989	26.2109	34.968	27.297	19.599	32.403	13.182
2b	Percent Confluence
	Time post-irradiation (hrs)	Male 0 Gy			Female 0 Gy			Male 3 Gy			Female 3 Gy			Male 9 Gy			Female 9 Gy
	0	11.3854	5.59683	9.12992	4.06195	1.8052	5.01783	11.8637	4.97297	9.54225	2.94602	1.66581	3.85677	11.3994	5.38608	8.23068	2.89676	0.937016	3.74556
	4	15.1947	6.98568	11.7355	4.74667	2.34345	7.3675	15.5412	7.56995	12.4558	3.21198	2.09275	5.66947	16.1116	8.82129	12.0197	3.61838	1.65823	5.48076
	8	20.1405	10.6025	16.3196	5.41455	2.94786	9.47774	15.3327	9.22473	16.651	3.9035	2.65771	7.20054	17.9179	11.1255	16.0691	4.43322	2.03472	7.72301
	12	25.4955	12.8282	23.7611	6.60696	3.37279	12.3701	20.5733	12.6705	20.3631	4.6228	3.23499	9.30136	19.7435	13.0605	19.5632	5.26167	2.47204	9.126
	16	30.4589	16.9651	29.1721	8.06816	4.52445	16.2719	24.8841	14.9032	29.7592	5.91901	3.35923	12.1378	27.7891	15.2074	24.3955	6.19813	2.87503	10.85
	20	36.7223	22.3464	37.9455	9.47708	5.27378	18.4035	35.6761	18.5821	36.3321	6.77001	4.41981	14.6293	32.9445	19.3547	31.2088	7.22437	3.33094	14.3271
	24	48.161	25.8719	44.7019	12.0062	7.09006	23.8891	46.0154	20.9763	44.4251	7.8233	5.54828	17.7698	33.5518	21.9364	36.6437	7.9965	3.7234	14.68
	28	55.4846	35.8639	53.0696	14.8039	8.57536	26.1417	53.2962	30.894	55.3571	8.53269	6.39227	22.1537	35.2985	26.1343	40.5557	8.50466	4.07464	16.8308
	32	61.6755	44.6938	64.2312	18.2707	11.2265	32.9227	60.8618	36.8073	65.0597	10.7458	7.84695	27.3836	41.6153	32.3645	47.3285	10.5945	4.66437	18.0778
	36	72.6171	50.4484	69.8682	21.8709	13.9212	38.5538	68.2707	46.6678	71.4033	11.86	9.7858	31.6444	45.2139	35.3862	55.5981	11.0781	5.08582	21.0179
	40	79.3819	64.0256	78.6465	25.6412	16.7873	50.1238	74.8422	54.5661	81.2894	13.8582	11.7606	36.5831	47.98	37.3953	60.0177	11.0384	5.61632	23.3837
	44	84.6791	73.1736	80.4708	30.0223	20.1401	60.1067	80.535	62.7802	86.9969	15.2175	13.5768	45.4693	55.1799	41.1803	67.1932	11.613	6.25495	24.769
	48	88.7439	81.192	87.8958	33.5337	24.6653	68.9627	85.2417	68.6996	90.6446	18.2039	16.0299	49.1393	56.5676	45.7793	71.3886	12.4908	6.465	25.7
	52	91.9847	87.727	91.7815	37.2913	29.781	76.233	89.3872	77.4795	93.4014	20.6024	18.6656	59.2678	60.4256	50.0255	74.9114	13.131	7.41947	23.4951
	56	94.5164	92.4942	93.9531	40.1165	33.7551	82.6292	92.0942	83.8159	95.3725	22.0533	22.8627	62.5507	62.7636	50.5897	78.6205	13.0825	7.67202	30.3714
	60	96.526	95.6723	95.8239	43.1379	40.0866	87.5396	94.1049	88.8183	96.4483	25.8581	25.96	71.9037	63.3517	51.7557	81.2761	13.8781	8.12934	30.0149
	64	97.4663	97.4579	96.7075	48.1042	43.5577	91.5751	95.8897	92.3399	97.451	26.7789	29.7354	76.9024	67.4914	55.0008	83.5423	14.1818	8.55246	29.5908
	68	98.1656	98.5255	97.4117	50.5408	48.9081	94.7837	97.1637	94.9721	98.1089	31.136	31.6315	81.5271	69.1587	55.569	85.1603	14.5763	9.20455	29.7261
	72	98.6784	98.9956	97.8798	48.6629	55.0108	96.6481	98.1689	96.8131	98.5474	29.7125	37.2207	85.3616	74.9828	61.8916	86.444	14.7784	9.40058	35.4433
2c	Normalized Colony Counts
	Irradiation Dose (Gy)	Male			Female
	0	1	1	1	1	1	1
	4	1.19231	1.10323	0.805274	1.26509	0.990868	0.70155
	8	1.09615	0.745161	0.770791	0.471983	0.408676	0.406977
	12	0.560897	0.287097	0.709939	0.189655	0.086758	0.290698
	16	0.400641	0.13871	0.37931	0.181034	0.082192	0.089147
2e	% 𝜸H2AX Foci-Positive Cells
	Time post-irradiation (hrs)	Male 3 Gy			Female 3 Gy			Male 8 Gy			Female 8 Gy
	1	99.3939	99.7118	100	100	100	100	100	100	100	100	100	100
	6	89.7196	89.7638	83.9416	88.1188	91.3043	97.2528	81.3726	74.3363	69.5122	83.5443	94.2857	86.9565
	24	36.2745	25.4125	46.6667	50.9804	52.3179	61.5	37.1681	27.6596	19.8413	45.2174	53.5211	27.0677
	48	14.0127	2.46914	5.43478	30.7692	17.7778	26.7606	4.18994	18.8119	7.44186	13.4454	16	14.881

## Sheet: Figure 3
3a	Normalized CC3
	Irradiation Dose (Gy)	Male									Female
	0	0.829651	0.751978	0.362836	0.784331	2.2712	0.897332	1.19401	1.80489	0.103771	0.706059	0.824798	0.552806	1.00732	0.295025	0.880552	2.05542	0.818634	1.68421
	3						0.989284	0.811066	4.89788	2.45275						1.65271	0.950228	0.904807	1.56115
	6	1.53629	2.37877	1.6998	1.72313	1.17362	1.79579	3.33845	3.16008	6.09653	1.96959	1.04237	0.712631	0.939159	0.697141	0.285903	1.04811	0.826688	2.164
	8	1.55292	2.31651	1.88749	1.97463	1.53959	1.76793	4.82721	8.89209	7.9587	4.06746	0.826142	0.929084	0.792128	1.04665	0.87521	1.12704	1.531	2.80036
3b	Normalized Annexin V+
	Irradiation Dose (Gy)	Male				Female
	0	0.574674	1.69195	0.592048	1.14133	1.50698	0.246446	1.72686	1.3911
	3	1.62093	0.921011	0.873589	0.884075	3.03023	0.936809	2.16253	1.49883
	6	2.68372	1.18325	2.13544	1.30445	3.38837	1.06951	2.38375	2.05269
	8	2.92558	1.27488	2.14221	1.93208	4.03256	1.79305	3.09481	2.43911
3c	Normalized Percent SA-𝜷-Gal Positive Cells
	Irradiation Dose (Gy)	Male					Female
	0	1.33446	1.51302	0.386029	0.993028	0.773458	1.65657	1.38927	0.206856	1.32948	1.46206
	3	1.31483	1.47748		2.05529	2.74574	2.1077	1.96049		4.24971	3.96456
	6	1.54135	1.84529	2.82859	2.30492	2.73842	2.78254	2.33899	1.28699	3.63634	3.63784
	8	2.5065	2.0349	3.67965	2.51628	2.96434	3.82812	3.27921	2.93793	3.39168	4.24047
3d	Normalized Ki67-positive Nuclei
	Irradiation Dose (Gy)	Male					Female
	0	1	1	1	1	1	1	1	1	1	1
	3	1.26558			1.09128	1.34099	1.01369			0.88468	1.08152
	6	1.02011	0.886852	0.966872	0.832469	0.783303	0.877816	0.37241	0.761113	0.573981	0.601608
	8	0.985684	0.799678	1.26324	0.677445	0.719453	0.562754	0.690373	0.640863	0.490816	0.603686
3e	Normalized EdU Incorporation
	Irradiation Dose (Gy)	Male				Female
	0	1	1	1	1	1	1	1	1
	3	1	0.935902	0.900834	0.862198	0.694737	0.904975	0.785693	0.718433
	6	0.847419	0.830678	0.513479	0.712064	0.593421	0.5327	0.501619	0.625346
	8	0.553602	0.609856	0.426187	0.461126	0.365789	0.373952	0.452752	0.460369

## Sheet: Figure 4
4a	Cdkn2a/ Housekeeping mRNA	% SA-β-gal Positive Cells
		Male	Female
	0.635		12.382
	0.466		12.357
	1.261		0.445
	0.747		1.87
	0.558		3.18
	0.884		20.705
	0.915		19.733
	1.904		2.77
	0.653		15.772
	0.443		6.906
	0.924		28.828
	1.052		27.618
	1.862		6.324
	0.778		14.04
	0.489		9.752
	0.95	6.734
	0.629	8.698
	0.826	2.153
	0.788	4.19
	0.42	2.447
	1.252	11.469
	1.044	14.529
	1.167	6.089
	0.915	12.68
	0.429	5.216
	0.943	20.507
	1.105	15.417
	1.425	7.921
	0.634	10.126
	0.571	5.273
4b	Cdkn1a/ Housekeeping mRNA	% SA-β-gal Positive Cells
		Male	Female
	2.021		12.382
	0.946		12.357
	0.182		0.445
	0.212		1.87
	0.184		3.18
	1.979		20.705
	0.822		19.733
	0.338		2.77
	0.592		15.772
	0.344		6.906
	3.671		28.828
	1.448		27.618
	0.51		6.324
	0.722		14.04
	0.451		9.752
	0.705	6.734
	0.124	8.698
	0.476	2.153
	0.271	4.19
	0.212	2.447
	1.371	11.469
	0.197	14.529
	0.532	6.089
	0.723	12.68
	0.46	5.216
	2.371	20.507
	0.232	15.417
	0.492	7.921
	0.849	10.126
	0.545	5.273
4c	Cdkn1a/Cdk2 mRNA	% SA-β-gal Positive Cells
		Male	Female
	1.848		12.382
	0.688		12.357
	0.17		0.445
	0.149235		1.87
	0.12711		3.18
	1.935		20.705
	0.932		19.733
	0.376		2.77
	0.390597		15.772
	0.265538		6.906
	3.234		28.828
	1.523		27.618
	0.494		6.324
	0.507375		14.04
	0.453417		9.752
	0.624	6.734
	0.081	8.698
	0.45	2.153
	0.202879	4.19
	0.138933	2.447
	1.413	11.469
	0.147	14.529
	0.647	6.089
	0.392791	12.68
	0.400194	5.216
	2.297	20.507
	0.192	15.417
	0.61	7.921
	0.541262	10.126
	0.4299	5.273
4d
4e	p21/Cdk2 Protein	% SA-β-gal Positive Cells
		Male	Female
	0.7391	8.85514
	2.0096	6.73396
	0.2661	7.915
	0.1462	8.69752
	1.3188	2.15251
	2.7469	8.04428
	0.5378	4.19134
	0.7617	8.22882
	0.3963	2.44711
	0.4738	9.78365
	0.2804	12.465
	1.7437	11.8419
	0.9066	11.3805
	0.4806	11.4692
	2.6771	11.4692
	0.3605	16.6075
	0.1953	14.5288
	1.5904	6.08857
	4.252	18.4051
	0.6927	12.6798
	1.5361	12.8456
	0.4911	5.21556
	0.5821	14.9384
	2.9144	20.5071
	0.5221	20.67
	0.235	15.4167
	1.3627	7.92051
	2.267	25.0005
	0.8309	13.2341
	1.7571	15.3308
	0.5577	6.6768
	0.4761		12.2154
	1.5659		12.3821
	0.605		10.4475
	0.5328		12.3575
	0.5828		0.445261
	1.1123		12.5576
	0.3563		1.87406
	1.8382		18.3365
	0.5353		3.17965
	0.501		15.6835
	0.7104		16.54
	1.5085		17.0985
	1.7976		23.5313
	0.6039		20.705
	3.7483		20.705
	0.7164		22.975
	1.3375		19.7333
	1.6256		2.77026
	1.8343		24.4731
	0.496		15.7715
	2.2139		24.4986
	0.637		6.90571
	0.5862		27.7985
	4.1085		28.8285
	2.2068		27.76
	1.8531		27.6185
	1.7452		6.32394
	2.0105		35.3614
	0.5604		14.0422
	1.677		28.2565
	0.7167		9.75199
4f	p21/Cdk2 Protein	% SA-β-gal Positive Cells
		Male	Female
	0.253313	6.73396
	0.089327	8.69752
	0.54437	2.15251
	0.35308	4.19134
	0.327439	2.44711
	3.43697	8.04428
	0.799116	8.22882
	0.719647	8.85514
	0.016037	7.915
	3.40761	11.8419
	1.77064	11.3805
	1.66272	9.78365
	0.03292	12.465
	2.86682	11.4692
	0.422975	14.5288
	1.35675	6.08857
	0.857738	12.6798
	1.01209	5.21556
	3.31728	18.4051
	1.82323	12.8456
	1.62284	11.4692
	0.058635	16.6075
	4.52191	20.5071
	0.623009	15.4167
	1.77229	7.92051
	1.31564	13.2341
	1.25103	6.6768
	2.92579	25.0005
	2.12351	15.3308
	2.41337	14.9384
	0.075979	20.67
	0.538403		12.3821
	0.314004		12.3575
	0.17046		0.445261
	0.278891		1.87406
	0.425952		3.17965
	1.4796		12.5576
	1.984		18.3365
	0.955402		12.2154
	0.080272		10.4475
	1.02536		17.0985
	3.12504		23.5313
	1.07423		15.6835
	0.144885		16.54
	1.8471		20.705
	1.23085		19.7333
	0.875703		2.77026
	0.952724		15.7715
	0.807126		6.90571
	2.77623		24.4731
	3.68348		24.4986
	1.66993		20.705
	0.387828		22.975
	2.66865		28.8285
	1.45346		27.6185
	1.38685		6.32394
	1.34035		14.0422
	0.926815		9.75199
	2.44737		35.3614
	4.38076		28.2565
	1.98563		27.7985
	0.715921		27.76

## Sheet: Figure 5
																								5g (Western Blots)
5b	% SA-β-gal Positive Cells
	Male		Female
	0 Gy	10 Gy	0 Gy	10 Gy
	1.104	1.338	1.015	1.419
	1.101	0.917	0.828	1.079
	1.158	1.483	0.793	1.122
	1.043	1.113	0.921	1.315
	0.824	1.063	1.346	1.431
	0.769	0.84	1.475	1.406
	1.112	1.265	1.143	1.426
	0.914	1.399	1.156	1.454
	0.859	1.577	0.684	1.531
	1.025	1.418	1.197	1.683
	1.09	1.59	0.988	1.688
	1.036	1.156	1.203	1.007
	0.875	1.011	0.746	1.283
	0.843	1.181	0.643	1.378
	0.933	1.033	0.978	1.199
	0.977	0.902	0.907	1.37
	1.337	1.594	1.121	1.064
			0.999	1.371
			1.159	1.371
			1.16	1.496
			1.193	1.485
			1.307	1.42
			1.092	1.372
5c	# of Geminin Positive Nuclei/HPF
	Male		Female
	0 Gy	10 Gy	0 Gy	10 Gy
	4.25	2.25	4.75	2.25
	4.25	2	2.25	1.75
	4.5	1.66667	4.25	2.75
	3.75	2.25	4	1.25
	3.25	2.25	2.5	2
																									1.3		46.2
																									1.4		81.64
5d	Cdkn2a/ Housekeeping mRNA	% SA-β-gal Positive Cells
		Male	Female
	1.084	51.62
	1.094	51.46
	1.224	48.77
	1.063	38.54
	1.204	35.97
	1.119	62.56
	1.19	42.89
	0.927	52.03
	1.157	49.71
	1.272	39.26
	1.208		47.46
	0.902		38.72
	0.974		37.07
	1.347		43.04
	1.289		66.35
	0.861		50.45
	0.963		52.44
	1.44		61.48
5e	Cdkn1a/ Housekeeping mRNA	% SA-β-gal Positive Cells
		Male	Female
	0.8328	51.62
	0.7907	51.46
	0.9629	48.77
	0.8161	38.54
	0.8716	35.97
	1.6756	62.56
	1.5283	42.89
	1.683	52.03
	1.4144	49.71
	1.6947	39.26
	0.9412		47.46
	0.9903		38.72
	0.9112		37.07
	1.0545		43.04
	1.5349		66.35
	1.7032		50.45
	1.6815		52.44
	1.9823		61.48
5f	Cdkn1a/Cdk2 mRNA	% SA-β-gal Positive Cells
		Male	Female
	0.931	51.62
	0.669	51.46
	0.944	48.77
	0.714	38.54
	0.813	35.97
	2.122	62.56
	1.659	42.89
	2.303	52.03
	1.766	49.71
	1.893	39.26
	0.943		47.46
	0.751		38.72
	0.769		37.07
	0.955		43.04
	2.361		66.35
	1.713		50.45
	1.578		52.44
	2.709		61.48
5g
5h	p21/α-Tubulin Protein	% SA-β-gal Positive Cells
		Male	Female
	0.67	53.03
	1.14	44.82
	0.96	43.15
	0.75	47.78
	1.09	50.05
	1.39	68.45
	0.98	59.19
	1.8	51.78
	1.22	60.51
	1.24	52.9
	1.3	46.2
	1.4	81.64
	1.1		61.59
	0.92		38.22
	0.88		32.95
	1.22		50.1
	0.71		46.48
	1.12		57.39
	0.84		51.15
	1.06		59.34
	1.2		59.4
	1.37		61.11
	1.2		66.92
	0.89		55.92
	1.36		51.58
	1.3		65.69
	1.28		70.58
	1.54		61.43
	1.33		70.17
	1.52		54.5
	1.32		70.23
	1.21		70.2
	1.78		76.62
	1.48		76.07
	1.49		72.71
	1.19		70.26
5i	p21/Cdk2 Protein	% SA-β-gal Positive Cells
		Male	Female
	6.2235	53.03
	6.8088	44.82
	7.3488	43.15
	6.4808	47.78
	7.9549	50.05
	7.6109	68.45
	9.0293	59.19
	11.611	51.78
	8.9236	60.51
	9.2444	52.9
	10.4255	46.2
	9.3481	81.64
	6.1524		61.59
	5.7676		38.22
	5.7098		32.95
	7.0267		50.1
	5.2067		46.48
	5.6385		57.39
	6.6128		51.15
	5.6523		59.34
	5.2845		59.4
	6.73		61.11
	6.9877		66.92
	6.8541		55.92
	8.6625		51.58
	7.0521		65.69
	7.6999		70.58
	8.0817		61.43
	7.6411		70.17
	11.3054		54.5
	9.8301		70.23
	7.722		70.2
	10.0816		76.62
	8.4372		76.07
	9.8387		72.71
	8.5631		70.26

## Sheet: Figure 6
6a	SA-β-gal Positive Cells (IR/Control)
	Male	Female
	1.294	1.253
	1.201	1.202
	1.534	1.511
	1.184	1.726
6B
6c	p21/α-tubulin Protein	% SA-β-gal Positive Cells
		Male	Female
	0.2293		43.67
	1.2067		77.06
	0.3166		39.63
	0.2842		21.28
	1.0371		54.73
	4.0245		92.62
	0.7124		58.91
	0.2336		36.4
	0.3039	49.11
	0.1114	35.87
	0.1156	35.76
	0.6448	34.27
	0.7429	62.91
	0.2892	43.08
	0.1426	48.59
	1.0216	40.91
6d	p21/Cdk2 Protein	% SA-β-gal Positive Cells
		Male	Female
	4.3084		43.67
	39.9605		77.06
	2.1143		39.63
	0.915		21.28
	20.9555		54.73
	125.855		92.62
	3.7337		58.91
	0.5188		36.4
	2.4351	49.11
	1.2584	35.87
	0.7349	35.76
	2.7521	34.27
	4.6166	62.91
	2.7189	43.08
	0.4511	48.59
	3.0666	40.91
6e	p21/α-tubulin Protein	% SA-β-gal Positive Cells
		Male	Female
	0.496028		43.67
	1.19363		77.06
	0.537217		39.63
	0.333308		21.28
	0.386418		54.73
	2.81201		92.62
	0.41614		58.91
	0.461177		36.4
	0.150163	49.11
	0.142563	35.87
	0.0723369	35.76
	0.408342	34.27
	0.253925	62.91
	0.404459	43.08
	0.157169	48.59
	0.461694	40.91
6f	p21/Cdk2 Protein	% SA-β-gal Positive Cells
		Male	Female
	7.49819		43.67
	42.7438		77.06
	3.32496		39.63
	3.39649		21.28
	7.94446		54.73
	116.094		92.62
	2.90191		58.91
	3.69407		36.4
	1.21643	49.11
	1.39638	35.87
	1.41292	35.76
	4.82963	34.27
	2.21926	62.91
	1.87037	43.08
	1.57233	48.59
	4.87681	40.91

## Sheet: Figure 7
7b-d	Normalized Percent SA-𝜷-Gal Positive Cells
	Irradiation Dose (Gy)	Male Cas9									Male p21 KD									Female Cas9									Female p21 KD
	0	0.628838	0.941668	1.42949	0.857695	1.1423	0.96284	1.03716	1.07377	1.33112	1.35407	1.18939	1.3836	0.632023	0.54924	0.765391	1.04049	1.19004	0.865314	1.16764	2.02467	2.60968	1.09787	1.41922	1.24237	1.14809	1.28137	1.09779	1.50063	0.722528	2.41531	1.06761	0.847054	1.11148	0.910704	1.05443	1.12546
	3	1.23343	1.47338	1.63505	1.67831	1.15314	0.922509				1.08555	0.972041	1.4132	1.31337	1.46771	1.15314				1.75921	1.94861	2.09761	1.7005	1.2869	1.53782				1.52035	1.77512	1.59512	1.56739	1.53782	1.09779
	6	1.87871	2.15444	2.53355	2.12867	1.84502	1.67712				1.77909	1.64228	1.98891	2.02884	1.36624	1.44188				2.39926	2.74321	2.37271	2.07565	3.02491	2.39926				1.86921	2.16204	2.81642	2.23294	2.67066	1.91421
	8	3.83496	3.14895	3.60565	2.30306	2.41138	3.03383	2.57127	2.22694	2.09686	4.47586	2.67097	3.12974	2.04629	1.94862	2.7421	2.37382	1.94188	1.67712	5.14043	4.46538	4.61481	3.23145	3.08674	3.23128	3.6284	2.97601	4.07011	3.35983	3.93976	3.65472	2.71311	2.84697	3.00943	3.12035	3.45941	2.46033
7e-g	% 𝜸H2AX Foci-Positive Cells
	Time post-irradiation (hrs)	Male Cas9 3 Gy			Male Cas9 8 Gy			Male p21 KD 3 Gy			Male p21 KD 8 Gy			Female Cas9 3 Gy			Female Cas9 8 Gy			Female p21 KD 3 Gy			Female p21 KD 8 Gy
	1	100	100	100	100	100	100	100	100	100	100	100	100	100	100	100	100	100	100	100	100	100	100	100	100
	6	95.4	97.4	65.4	96.8	95.9	94	94.1	90.5	69.2	92.1	97.3	87.5	96.2	98.8	87.2	100	100	99	93.8	90.3	82.1	100	100	99
	24	61	50.5	28.7	20.4	33.3	16.3	34.7	31.3	37.6	17.5	24.8	12.3	84.4	50.5	51.4	46.8	40.1	34.7	72	29.9	27.2	32.2	28.4	20
	48	29.4	8.8	8.6	21.1	13.5	13.4	11.8	5.9	18.9	15.7	3.4	4.1	63.6	27.8	19.2	46.9	30.3	22.1	51.6	9.5	16.8	23.2	7.7	15.1

## Sheet: Figure 8
8c	Normalized % SA-β-Gal Positive Cells
	XY+		XY-		XX+		XX-
	0 Gy	8 Gy	0 Gy	8 Gy	0 Gy	8 Gy	0 Gy	8 Gy
	0.529991	1.12221	1.67877	3.6973	2.33487	4.20382	1.57335	4.59567
	0.253469	0.877423	0.885568	3.0881	2.01677	4.56413	0.729852	2.17537
	1.67269	3.51025	1.08022	3.87457	0.713862	3.40563	0.793919	2.46772
	1.54385	4.02682	0.312515	2.51879	0.115476	1.92303	0.509893	2.02817
8d	Cdkn1a/ Housekeeping mRNA	% SA-β-gal Positive Cells
		XY+	XY-	XX+	XX-
	0.103				7.397
	0.111				4.188
	0.248				21.747
	0.276				14.44
	0.125			13.976
	0.342			2.664
	0.345			28.16
	0.417			17.114
	0.105		8.236
	0.12		4.473
	0.295		21.793
	0.264		20.534
	0.201	2.516
	0.121	10.331
	0.38	6.422
	0.247	24.207
8e	Cdkn1a/Cdk2 mRNA	% SA-β-gal Positive Cells
		XY+	XY-	XX+	XX-
	0.073				7.397
	0.074				4.188
	0.176				21.747
	0.191				14.44
	0.072			13.976
	0.329			2.664
	0.171			28.16
	0.387			17.114
	0.076		8.236
	0.096		4.473
	0.189		21.793
	0.211		20.534
	0.143	2.516
	0.077	10.331
	0.368	6.422
	0.145	24.207

## Sheet: Supp Figure 1
B2 (F)
Irradiation Dose (Gy)	Percentage of Cell Number
0	97.59	108.43	93.98	128.57	94.29	77.14
2	65.06	77.71	113.86	64.29	77.14	53.57
4	66.87	75.9	79.52	72.86	68.57	66.43
6	28.92	50.6	56.02	62.14	38.57	34.29
8	46.99	39.76	45.18	42.86	57.86	47.14
10	34.34	34.34	36.14	40.71	40.71	30
B5 (F)
Irradiation Dose (Gy)	Percentage of Cell Number
0	108	88	104
2	68	52	88
4	52	48	60
6	52	28	32
8	52	48	40
10	52	32	40
B18 (F)
Irradiation Dose (Gy)	Percentage of Cell Number
0	104.06	75	120.94	83.33	82.22	134.44
2	78.75	80.63	86.25	53.33	64.44	76.67
4	49.69	46.88	40.31	43.33	43.33	54.44
6	46.88	45.94	46.88	21.11	22.22	20
8	30.94	23.44	30.94	20	12.22	18.89
10	25.31	22.5	16.88	18.89	8.89	13.33
B30 (M)
Irradiation Dose (Gy)	Percentage of Cell Number
0	108.46	86.54	105	96.91	104.04	99.05
2	64.62	66.92	64.62	47.74	63.42	67.7
4	54.23	41.54	48.46	48.46	34.2	43.47
6	31.15	20.77	24.23	30.64	25.65	24.23
8	19.62	23.08	20.77	16.39	18.53	15.68
10	20.77	12.69	16.15	12.11	15.68	12.83
B31 (M)
Irradiation Dose (Gy)	Percentage of Cell Number
0	85.85	106.11	108.04	105.81	89.53	104.65
2	103.22	99.36	99.36	73.26	72.09	68.6
4	60.77	64.63	59.81	67.44	58.14	34.88
6	40.51	48.23	35.69	34.88	37.21	32.56
8	32.8	25.08	38.59	32.56	29.07	22.09
10	28.94	20.26	29.9	19.77	24.42	18.6
B36 (M)
Irradiation Dose (Gy)	Percentage of Cell Number
0	85.33	112.28	102.4	91.19	112.16	96.66
2	69.16	81.74	70.96	67.48	71.12	60.18
4	40.42	57.49	35.03	52.89	50.15	41.03
6	31.44	37.72	26.05	44.68	39.21	43.77
8	30.54	26.05	26.05	39.21	29.18	22.8
10	17.96	25.15	16.17	24.62	18.24	20.06
B49 (F)
Irradiation Dose (Gy)	Percentage of Cell Number
0	90.65	100	109.35	122.41	87.53	90.06
2	60.75	74.77	64.49	48.84	50.74	57.72
4	51.4	53.27	42.06	33.62	39.96	25.37
6	37.38	40.19	54.21	23.47	20.3	27.27
8	35.51	33.64	28.97	24.74	24.1	17.76
10	25.23	24.3	28.04	13.95	11.42	14.59
B51 (F)
Irradiation Dose (Gy)	Percentage of Cell Number
0	91.76	112.94	95.29	85.34	113.79	100.86
2	52.94	33.53	37.06	49.14	38.79	33.62
4	31.76	40.59	38.82	31.03	25.86	33.62
6	26.47	26.47	21.18	33.62	36.21	25.86
8	40.59	33.53	38.82	31.03	25.86	25.86
10	21.18	24.71	26.47	15.52	23.28	25.86
B66 (M)
Irradiation Dose (Gy)	Percentage of Cell Number
0	109.88	88.89	101.23	97.98	102.02	100
2	92.59	87.65	114.81	89.9	74.75	90.91
4	77.78	79.01	100	83.84	71.72	79.8
6	66.67	58.02	59.26	53.54	45.45	44.44
8	50.62	61.73	41.98	54.55	46.46	49.49
10	40.74	32.1	24.69	27.27	36.36	31.31

## Sheet: Supp Figure 2
S2a	Cleaved C3/Tubulin (normalized)
	Irradiation Dose (Gy)	Male									Females
	0	1.59057	0.74566	1.29286	0.87566	0.49525	2.01028	1.74302	0.189059	0.057638	0.1109	1.66752	0.80891	0.85879	1.09258	0.977338	0.428536	2.41455	1.24044
	3						1.0675	1.81856	1.54712	0.690301						1.20411	0.618127	1.87632	1.43378
	6	0.84659	0.68426	1.13887	0.714351	1.05127	1.2567	1.64995	1.1628	1.54492	0.13657	1.56692	1.11653	0.75673	0.95511	0.817544	1.45041	1.95697	1.50149
	8	0.64143	1.05331	1.01995	0.83073	1.63234	1.04757	1.62102	0.761099	0.959673	0.19381	1.07951	1.15078	1.08956	1.07929	1.58951	0.76639	0.707573	1.42562
S2a	Cleaved PARP/Tubulin (normalized)
	Irradiation Dose (Gy)	Male									Females
	0	1.16872	0.859538	1.38744	0.987894	0.596403	0.600165	3.18599	0.18203	0.031817	0.390095	1.01405	0.857903	0.603406	1.15837	0.825584	0.929358	1.37358	1.24594
	3						1.0847	0.949469	1.47102	0.836008						1.23008	0.844367	1.7915	1.6943
	6	0.748654	0.626615	1.30807	0.599747	0.955956	1.21059	0.777318	1.38284	1.62597	0.366094	0.973095	1.17315	0.578948	1.04578	1.71969	1.35088	0.881838	1.63531
	8	0.750184	1.01721	0.902823	0.398085	1.62621	1.04968	0.708982	0.966121	1.06221	0.191805	0.943017	1.11557	0.675336	1.25996	1.64663	0.854478	1.50914	1.56449
S2b		Cleaved PARP/Tubulin (normalized)
	Irradiation Dose (Gy)	Male									Female
	0	0.626289	1.14116	0.336414	1.29821	1.59793	0.650402	1.95764	1.32883	0.063124	0.746765	0.719325	0.607066	0.362177	0.785905	0.955879	1.77529	1.59324	1.48537
	3						0.746369	0.617659	1.41474	1.0916						1.49143	1.14139	1.01586	1.02112
	6	0.688369	0.982257	2.67883	1.14103	0.924301	1.10243	1.59287	1.41009	2.91307	1.43335	0.759713	1.39225	0.403168	0.697542	0.846766	1.09688	0.933475	0.604762
	8	0.53124	0.804512	1.89963	0.960117	0.958704	1.01736	4.67035	2.21228	3.68201	2.00726	0.633748	1.48141	0.295485	1.02923	1.15507	1.13846	1.95334	0.893806
S2d	Normalized Annexin V+
	Irradiation Dose (Gy)	Male				Female
	0	1	1	1	1	1	1	1	1
	3	0.661017	2.125	0.845619	1.24427	0.85679	1.39489	1.43371	1.98127
	6	1.81733	3.6875	2.65647	1.8626	1.66667	2.40341	2.05443	2.12734
	8	2.9435	10.7054	4.96106	1.99618	1.70864	2.5767	2.67252	2.72659

[truncated: 5 more sheets: Supp Figure 4, Supp Figure 5, Supp Figure 6, Supp Figure 7, Supp Figure 8]
